# Supplementary material for: “A Huge Gap”: Health Care Provider Perspectives on Cancer Screening for Aboriginal and Torres Strait Islander People in the Northern Territory
Source: Int J Environ Res Public Health. 2024 Jan 27;21(2):141. doi: 10.3390/ijerph21020141 (PMC10887611; doi:10.3390/ijerph21020141)
Supplement: Supplementary file 1 [file ijerph-21-00141-s001.zip]

Archive with 1 entries (1 files):
- ijerph-2806764-supplementary.pdf
